# Supplementary material for: Breaking the Cycle: Impact of Physical Activity on Sleep Disorders in Autism—A Five-Year Longitudinal Analysis
Source: Children (Basel). 2025 Dec 30;13(1):48. doi: 10.3390/children13010048 (PMC12840406; doi:10.3390/children13010048)
Supplement: Supplementary file 1 [file children-13-00048-s001.zip]

Archive with 1 entries (1 files):
- children-4030064-supplementary.pdf
